# Supplementary material for: Synthesis of Coumarin-Based Photosensitizers for Enhanced Antibacterial Type I/II Photodynamic Therapy
Source: Molecules. 2024 Aug 10;29(16):3793. doi: 10.3390/molecules29163793 (PMC11357021; doi:10.3390/molecules29163793)
Supplement: Supplementary file 1 [file molecules-29-03793-s001.zip]

Archive with 1 entries (1 files):
- molecules-3082028-supplementary.pdf
